# Supplementary material for: Insights on the Biomarker Potential of Exosomal Non-Coding RNAs in Colorectal Cancer: An In Silico Characterization of Related Exosomal lncRNA/circRNA–miRNA–Target Axis
Source: Cells. 2023 Apr 4;12(7):1081. doi: 10.3390/cells12071081 (PMC10093117; doi:10.3390/cells12071081)
Supplement: Supplementary file 1 [file cells-12-01081-s001.zip]

Archive with 1 entries (1 files):
- cells-2211591-supplementary.pdf
